# Supplementary material for: Trachelogenin alleviates osteoarthritis by inhibiting osteoclastogenesis and enhancing chondrocyte survival
Source: Chin Med. 2024 Mar 1;19:37. doi: 10.1186/s13020-024-00909-x (PMC10905921; doi:10.1186/s13020-024-00909-x)
Supplement: Supplementary file 3 — Additional file 3: Table S5. Protein identification based on LC–MS/MS analysis. [file 13020_2024_909_MOESM3_ESM.xlsx]

## Sheet: TCG-biotin
Table S5. Protein identification based on LC-MS/MS analysis
Master	Accession	Gene Symbol	Description	Coverage [%]	# Peptides	# PSMs	# Unique Peptides	# AAs	MW [kDa]	calc. pI	Score Sequest HT: Sequest HT	# Peptides (by Search Engine): Sequest HT	# Protein Groups
Master Protein	Q8VEK3	Hnrnpu	Heterogeneous nuclear ribonucleoprotein U OS=Mus musculus OX=10090 GN=Hnrnpu PE=1 SV=1	14	9	9	9	800	87.9	6.24	24.37	9	1
Master Protein	P20152	Vim	Vimentin OS=Mus musculus OX=10090 GN=Vim PE=1 SV=3	22	9	9	9	466	53.7	5.12	21.39	9	1
Master Protein	Q80YR5	Safb2	Scaffold attachment factor B2 OS=Mus musculus OX=10090 GN=Safb2 PE=1 SV=2	9	6	7	6	991	111.8	6.38	18.88	6	1
Master Protein	Q7TMK9	Syncrip	Heterogeneous nuclear ribonucleoprotein Q OS=Mus musculus OX=10090 GN=Syncrip PE=1 SV=2	14	6	6	6	623	69.6	8.59	17.62	6	1
Master Protein	Q61656	Ddx5	Probable ATP-dependent RNA helicase DDX5 OS=Mus musculus OX=10090 GN=Ddx5 PE=1 SV=2	14	7	7	6	614	69.2	8.92	17.08	7	1
Master Protein	Q00PI9	Hnrnpul2	Heterogeneous nuclear ribonucleoprotein U-like protein 2 OS=Mus musculus OX=10090 GN=Hnrnpul2 PE=1 SV=2	8	6	7	6	745	84.9	4.89	15.43	6	1
Master Protein	O70133	Dhx9	ATP-dependent RNA helicase A OS=Mus musculus OX=10090 GN=Dhx9 PE=1 SV=2	5	6	6	6	1380	149.4	6.83	15.18	6	1
Master Protein	P62242	Rps8	40S ribosomal protein S8 OS=Mus musculus OX=10090 GN=Rps8 PE=1 SV=2	33	5	7	5	208	24.2	10.32	19.5	5	1
Master Protein	P12970	Rpl7a	60S ribosomal protein L7a OS=Mus musculus OX=10090 GN=Rpl7a PE=1 SV=2	27	5	5	5	266	30	10.56	14.97	5	1
Master Protein	Q8C2Q3	Rbm14	RNA-binding protein 14 OS=Mus musculus OX=10090 GN=Rbm14 PE=1 SV=1	9	5	6	5	669	69.4	9.67	13.73	5	1
Master Protein	Q8VIJ6	Sfpq	Splicing factor, proline- and glutamine-rich OS=Mus musculus OX=10090 GN=Sfpq PE=1 SV=1	9	5	6	4	699	75.4	9.44	15.7	5	1
Master Protein	Q62167	Ddx3x	ATP-dependent RNA helicase DDX3X OS=Mus musculus OX=10090 GN=Ddx3x PE=1 SV=3	8	4	5	4	662	73.1	7.18	15.16	4	1
Master Protein	Q9JKF1	Iqgap1	Ras GTPase-activating-like protein IQGAP1 OS=Mus musculus OX=10090 GN=Iqgap1 PE=1 SV=2	3	4	5	4	1657	188.6	6.48	13.71	4	1
Master Protein	Q8BG05	Hnrnpa3	Heterogeneous nuclear ribonucleoprotein A3 OS=Mus musculus OX=10090 GN=Hnrnpa3 PE=1 SV=1	8	4	5	4	379	39.6	9.01	12.12	4	1
Master Protein	P97351	Rps3a	40S ribosomal protein S3a OS=Mus musculus OX=10090 GN=Rps3a PE=1 SV=3	15	4	5	4	264	29.9	9.73	11.17	4	1
Master Protein	P16858	Gapdh	Glyceraldehyde-3-phosphate dehydrogenase OS=Mus musculus OX=10090 GN=Gapdh PE=1 SV=2	16	4	5	4	333	35.8	8.25	10.74	4	1
Master Protein	Q922K7	Nop2	Probable 28S rRNA (cytosine-C(5))-methyltransferase OS=Mus musculus OX=10090 GN=Nop2 PE=1 SV=1	7	4	4	4	793	86.7	9.22	9.09	4	1
Master Protein	P70248	Myo1f	Unconventional myosin-If OS=Mus musculus OX=10090 GN=Myo1f PE=1 SV=1	3	4	4	4	1099	125.9	8.92	8.65	4	1
Master Protein	Q8BP67	Rpl24	60S ribosomal protein L24 OS=Mus musculus OX=10090 GN=Rpl24 PE=1 SV=2	25	4	4	4	157	17.8	11.25	8.37	4	1
Master Protein	P62908	Rps3	40S ribosomal protein S3 OS=Mus musculus OX=10090 GN=Rps3 PE=1 SV=1	12	3	4	3	243	26.7	9.66	9.22	3	1
Master Protein	P62702	Rps4x	40S ribosomal protein S4, X isoform OS=Mus musculus OX=10090 GN=Rps4x PE=1 SV=2	11	3	3	3	263	29.6	10.15	7.93	3	1
Master Protein	P02535	Krt10	Keratin, type I cytoskeletal 10 OS=Mus musculus OX=10090 GN=Krt10 PE=1 SV=3	6	3	3	3	570	57.7	5.11	7.92	3	1
Master Protein	Q9D8E6	Rpl4	60S ribosomal protein L4 OS=Mus musculus OX=10090 GN=Rpl4 PE=1 SV=3	9	3	3	3	419	47.1	11	7.35	3	1
Master Protein	P47911	Rpl6	60S ribosomal protein L6 OS=Mus musculus OX=10090 GN=Rpl6 PE=1 SV=3	13	3	3	3	296	33.5	10.7	7.15	3	1
Master Protein	Q68FD5	Cltc	Clathrin heavy chain 1 OS=Mus musculus OX=10090 GN=Cltc PE=1 SV=3	2	3	3	3	1675	191.4	5.69	7.11	3	1
Master Protein	P35700	Prdx1	Peroxiredoxin-1 OS=Mus musculus OX=10090 GN=Prdx1 PE=1 SV=1	21	3	3	3	199	22.2	8.12	6.77	3	1
Master Protein	Q6IFX2	Krt42	Keratin, type I cytoskeletal 42 OS=Mus musculus OX=10090 GN=Krt42 PE=1 SV=1	7	3	3	3	452	50.1	5.16	6.76	3	1
Master Protein	P10126	Eef1a1	Elongation factor 1-alpha 1 OS=Mus musculus OX=10090 GN=Eef1a1 PE=1 SV=3	8	3	3	3	462	50.1	9.01	6.65	3	1
Master Protein	Q80X50	Ubap2l	Ubiquitin-associated protein 2-like OS=Mus musculus OX=10090 GN=Ubap2l PE=1 SV=1	3	3	3	3	1107	116.7	7.11	6.49	3	1
Master Protein	P62827	Ran	GTP-binding nuclear protein Ran OS=Mus musculus OX=10090 GN=Ran PE=1 SV=3	16	3	3	3	216	24.4	7.49	6.38	3	1
Master Protein	P52480	Pkm	Pyruvate kinase PKM OS=Mus musculus OX=10090 GN=Pkm PE=1 SV=4	6	3	3	3	531	57.8	7.47	6.03	3	1
Master Protein	P04104	Krt1	Keratin, type II cytoskeletal 1 OS=Mus musculus OX=10090 GN=Krt1 PE=1 SV=4	4	2	3	2	637	65.6	8.15	7.3	2	1
Master Protein	Q501J6	Ddx17	Probable ATP-dependent RNA helicase DDX17 OS=Mus musculus OX=10090 GN=Ddx17 PE=1 SV=1	6	3	3	2	650	72.4	8.59	7.14	3	1
Master Protein	P62281	Rps11	40S ribosomal protein S11 OS=Mus musculus OX=10090 GN=Rps11 PE=1 SV=3	16	2	2	2	158	18.4	10.3	6.43	2	1
Master Protein	O09167	Rpl21	60S ribosomal protein L21 OS=Mus musculus OX=10090 GN=Rpl21 PE=1 SV=3	14	2	2	2	160	18.6	10.49	6.02	2	1
Master Protein	P16110	Lgals3	Galectin-3 OS=Mus musculus OX=10090 GN=Lgals3 PE=1 SV=3	10	2	2	2	264	27.5	8.38	5.91	2	1
Master Protein	Q9Z0H1	Wdr46	WD repeat-containing protein 46 OS=Mus musculus OX=10090 GN=Wdr46 PE=2 SV=1	4	2	2	2	622	69	9.77	5.83	2	1
Master Protein	Q80WS3	Fbll1	rRNA/tRNA 2'-O-methyltransferase fibrillarin-like protein 1 OS=Mus musculus OX=10090 GN=Fbll1 PE=1 SV=1	8	2	2	2	314	33.3	10.15	5.59	2	1
Master Protein	O88532	Zfr	Zinc finger RNA-binding protein OS=Mus musculus OX=10090 GN=Zfr PE=1 SV=2	3	2	2	2	1074	116.8	9.04	5.47	2	1
Master Protein	Q9CR57	Rpl14	60S ribosomal protein L14 OS=Mus musculus OX=10090 GN=Rpl14 PE=1 SV=3	12	2	2	2	217	23.5	11.02	5.45	2	1
Master Protein	P07724	Alb	Albumin OS=Mus musculus OX=10090 GN=Alb PE=1 SV=3	4	2	2	2	608	68.6	6.07	5.24	2	1
Master Protein	P29351	Ptpn6	Tyrosine-protein phosphatase non-receptor type 6 OS=Mus musculus OX=10090 GN=Ptpn6 PE=1 SV=2	6	2	2	2	595	67.5	7.81	5	2	1
Master Protein	P61979	Hnrnpk	Heterogeneous nuclear ribonucleoprotein K OS=Mus musculus OX=10090 GN=Hnrnpk PE=1 SV=1	5	2	2	2	463	50.9	5.54	4.97	2	1
Master Protein	Q76KJ5	Polr1g	DNA-directed RNA polymerase I subunit RPA34 OS=Mus musculus OX=10090 GN=Polr1g PE=1 SV=2	6	2	2	2	399	43.1	9.61	4.89	2	1
Master Protein	P67984	Rpl22	60S ribosomal protein L22 OS=Mus musculus OX=10090 GN=Rpl22 PE=1 SV=2	19	2	2	2	128	14.8	9.19	4.8	2	1
Master Protein	P11499	Hsp90ab1	Heat shock protein HSP 90-beta OS=Mus musculus OX=10090 GN=Hsp90ab1 PE=1 SV=3	3	2	2	2	724	83.2	5.03	4.72	2	1
Master Protein	P62852	Rps25	40S ribosomal protein S25 OS=Mus musculus OX=10090 GN=Rps25 PE=1 SV=1	16	2	2	2	125	13.7	10.11	4.48	2	1
Master Protein	Q922U2	Krt5	Keratin, type II cytoskeletal 5 OS=Mus musculus OX=10090 GN=Krt5 PE=1 SV=1	4	2	2	2	580	61.7	7.75	4.44	2	1
Master Protein	P62751	Rpl23a	60S ribosomal protein L23a OS=Mus musculus OX=10090 GN=Rpl23a PE=1 SV=1	13	2	2	2	156	17.7	10.45	4.32	2	1
Master Protein	A2AAY5	Sh3pxd2b	SH3 and PX domain-containing protein 2B OS=Mus musculus OX=10090 GN=Sh3pxd2b PE=1 SV=1	3	2	2	2	908	101.5	8.66	4.31	2	1
Master Protein	P14115	Rpl27a	60S ribosomal protein L27a OS=Mus musculus OX=10090 GN=Rpl27a PE=1 SV=5	14	2	2	2	148	16.6	11.12	4.27	2	1
Master Protein	P50446	Krt6a	Keratin, type II cytoskeletal 6A OS=Mus musculus OX=10090 GN=Krt6a PE=1 SV=3	4	2	2	2	553	59.3	7.94	4.24	2	1
Master Protein	E9Q7G0	Numa1	Nuclear mitotic apparatus protein 1 OS=Mus musculus OX=10090 GN=Numa1 PE=1 SV=1	1	2	2	2	2094	235.5	5.87	4.22	2	1
Master Protein	Q6NZJ6	Eif4g1	Eukaryotic translation initiation factor 4 gamma 1 OS=Mus musculus OX=10090 GN=Eif4g1 PE=1 SV=1	1	2	2	2	1600	176	5.4	4.06	2	1
Master Protein	P35980	Rpl18	60S ribosomal protein L18 OS=Mus musculus OX=10090 GN=Rpl18 PE=1 SV=3	13	2	2	2	188	21.6	11.78	3.91	2	1
Master Protein	Q99K48	Nono	Non-POU domain-containing octamer-binding protein OS=Mus musculus OX=10090 GN=Nono PE=1 SV=3	4	2	2	1	473	54.5	8.95	4.71	2	1
Master Protein	Q3TTY5	Krt2	Keratin, type II cytoskeletal 2 epidermal OS=Mus musculus OX=10090 GN=Krt2 PE=1 SV=1	2	1	2	1	707	70.9	8.06	4.68	1	1
Master Protein	Q60668	Hnrnpd	Heterogeneous nuclear ribonucleoprotein D0 OS=Mus musculus OX=10090 GN=Hnrnpd PE=1 SV=2	7	2	2	1	355	38.3	7.81	4.66	2	1
Master Protein	Q99020	Hnrnpab	Heterogeneous nuclear ribonucleoprotein A/B OS=Mus musculus OX=10090 GN=Hnrnpab PE=1 SV=1	8	2	2	1	285	30.8	7.91	4.13	2	1
Master Protein	P62918	Rpl8	60S ribosomal protein L8 OS=Mus musculus OX=10090 GN=Rpl8 PE=1 SV=2	6	1	1	1	257	28	11.03	4.11	1	1
Master Protein	P62245	Rps15a	40S ribosomal protein S15a OS=Mus musculus OX=10090 GN=Rps15a PE=1 SV=2	11	1	1	1	130	14.8	10.13	4.09	1	1
Master Protein	P62754	Rps6	40S ribosomal protein S6 OS=Mus musculus OX=10090 GN=Rps6 PE=1 SV=1	5	1	2	1	249	28.7	10.84	4.03	1	1
Master Protein	P09405	Ncl	Nucleolin OS=Mus musculus OX=10090 GN=Ncl PE=1 SV=2	1	1	2	1	707	76.7	4.75	3.99	1	1
Master Protein	Q9CQY5	Magt1	Magnesium transporter protein 1 OS=Mus musculus OX=10090 GN=Magt1 PE=1 SV=1	3	1	2	1	335	37.9	9.76	3.96	1	1
Master Protein	Q60749	Khdrbs1	KH domain-containing, RNA-binding, signal transduction-associated protein 1 OS=Mus musculus OX=10090 GN=Khdrbs1 PE=1 SV=2	3	1	1	1	443	48.3	8.72	3.92	1	1
Master Protein	P60710	Actb	Actin, cytoplasmic 1 OS=Mus musculus OX=10090 GN=Actb PE=1 SV=1	5	1	1	1	375	41.7	5.48	3.27	1	1
Master Protein	O70585	Dtnb	Dystrobrevin beta OS=Mus musculus OX=10090 GN=Dtnb PE=1 SV=3	4	1	1	1	659	74.4	8.62	2.95	1	1
Master Protein	Q9WV32	Arpc1b	Actin-related protein 2/3 complex subunit 1B OS=Mus musculus OX=10090 GN=Arpc1b PE=1 SV=4	3	1	1	1	372	41	8.35	2.91	1	1
Master Protein	O70194	Eif3d	Eukaryotic translation initiation factor 3 subunit D OS=Mus musculus OX=10090 GN=Eif3d PE=1 SV=2	3	1	1	1	548	63.9	6.05	2.77	1	1
Master Protein	Q3U0V1	Khsrp	Far upstream element-binding protein 2 OS=Mus musculus OX=10090 GN=Khsrp PE=1 SV=2	1	1	1	1	748	76.7	7.33	2.68	1	1
Master Protein	Q8CH25	Sltm	SAFB-like transcription modulator OS=Mus musculus OX=10090 GN=Sltm PE=1 SV=1	1	1	1	1	1031	116.9	7.72	2.61	1	1
Master Protein	Q9QUI0	Rhoa	Transforming protein RhoA OS=Mus musculus OX=10090 GN=Rhoa PE=1 SV=1	7	1	1	1	193	21.8	6.1	2.58	1	1
Master Protein	Q03265	Atp5f1a	ATP synthase subunit alpha, mitochondrial OS=Mus musculus OX=10090 GN=Atp5f1a PE=1 SV=1	2	1	1	1	553	59.7	9.19	2.55	1	1
Master Protein	P14131	Rps16	40S ribosomal protein S16 OS=Mus musculus OX=10090 GN=Rps16 PE=1 SV=4	8	1	1	1	146	16.4	10.21	2.53	1	1
Master Protein	Q9Z1X4	Ilf3	Interleukin enhancer-binding factor 3 OS=Mus musculus OX=10090 GN=Ilf3 PE=1 SV=2	1	1	1	1	898	96	8.76	2.5	1	1
Master Protein	P62806	H4c1	Histone H4 OS=Mus musculus OX=10090 GN=H4c1 PE=1 SV=2	10	1	1	1	103	11.4	11.36	2.49	1	1
Master Protein	Q3TEA8	Hp1bp3	Heterochromatin protein 1-binding protein 3 OS=Mus musculus OX=10090 GN=Hp1bp3 PE=1 SV=1	2	1	1	1	554	60.8	9.7	2.46	1	1
Master Protein	P86048	Rpl10l	60S ribosomal protein L10-like OS=Mus musculus OX=10090 GN=Rpl10l PE=2 SV=1	5	1	1	1	214	24.5	10.11	2.45	1	1
Master Protein	P60867	Rps20	40S ribosomal protein S20 OS=Mus musculus OX=10090 GN=Rps20 PE=1 SV=1	10	1	1	1	119	13.4	9.94	2.45	1	1
Master Protein	P70333	Hnrnph2	Heterogeneous nuclear ribonucleoprotein H2 OS=Mus musculus OX=10090 GN=Hnrnph2 PE=1 SV=1	4	1	1	1	449	49.2	6.3	2.44	1	1
Master Protein	Q9CPR4	Rpl17	60S ribosomal protein L17 OS=Mus musculus OX=10090 GN=Rpl17 PE=1 SV=3	9	1	1	1	184	21.4	10.18	2.44	1	1
Master Protein	Q8VDM6	Hnrnpul1	Heterogeneous nuclear ribonucleoprotein U-like protein 1 OS=Mus musculus OX=10090 GN=Hnrnpul1 PE=1 SV=1	2	1	1	1	859	95.9	6.58	2.43	1	1
Master Protein	P27546	Map4	Microtubule-associated protein 4 OS=Mus musculus OX=10090 GN=Map4 PE=1 SV=3	2	1	1	1	1125	117.4	4.98	2.42	1	1
Master Protein	P62301	Rps13	40S ribosomal protein S13 OS=Mus musculus OX=10090 GN=Rps13 PE=1 SV=2	9	1	1	1	151	17.2	10.54	2.42	1	1
Master Protein	P62830	Rpl23	60S ribosomal protein L23 OS=Mus musculus OX=10090 GN=Rpl23 PE=1 SV=1	14	1	1	1	140	14.9	10.51	2.38	1	1
Master Protein	Q8R081	Hnrnpl	Heterogeneous nuclear ribonucleoprotein L OS=Mus musculus OX=10090 GN=Hnrnpl PE=1 SV=2	2	1	1	1	586	63.9	8.1	2.38	1	1
Master Protein	P62984	Uba52	Ubiquitin-60S ribosomal protein L40 OS=Mus musculus OX=10090 GN=Uba52 PE=1 SV=2	13	1	1	1	128	14.7	9.83	2.38	1	1
Master Protein	Q3TLH4	Prrc2c	Protein PRRC2C OS=Mus musculus OX=10090 GN=Prrc2c PE=1 SV=3	0	1	1	1	2846	310.7	9.1	2.36	1	1
Master Protein	Q61584	Fxr1	Fragile X mental retardation syndrome-related protein 1 OS=Mus musculus OX=10090 GN=Fxr1 PE=1 SV=2	3	1	1	1	677	76.2	6.98	2.36	1	1
Master Protein	B2RRE7	Otud4	OTU domain-containing protein 4 OS=Mus musculus OX=10090 GN=Otud4 PE=1 SV=1	1	1	1	1	1107	123	6.76	2.32	1	1
Master Protein	P61255	Rpl26	60S ribosomal protein L26 OS=Mus musculus OX=10090 GN=Rpl26 PE=1 SV=1	6	1	1	1	145	17.2	10.55	2.3	1	1
Master Protein	Q8VE37	Rcc1	Regulator of chromosome condensation OS=Mus musculus OX=10090 GN=Rcc1 PE=1 SV=1	5	1	1	1	421	44.9	8.1	2.3	1	1
Master Protein	Q91VR2	Atp5f1c	ATP synthase subunit gamma, mitochondrial OS=Mus musculus OX=10090 GN=Atp5f1c PE=1 SV=1	4	1	1	1	298	32.9	9.01	2.27	1	1
Master Protein	P61027	Rab10	Ras-related protein Rab-10 OS=Mus musculus OX=10090 GN=Rab10 PE=1 SV=1	6	1	1	1	200	22.5	8.38	2.24	1	1
Master Protein	Q99JI6	Rap1b	Ras-related protein Rap-1b OS=Mus musculus OX=10090 GN=Rap1b PE=1 SV=2	6	1	1	1	184	20.8	5.78	2.23	1	1
Master Protein	Q9Z172	Sumo3	Small ubiquitin-related modifier 3 OS=Mus musculus OX=10090 GN=Sumo3 PE=1 SV=1	11	1	1	1	110	12.4	5.96	2.23	1	1
Master Protein	Q64475	H2bc3	Histone H2B type 1-B OS=Mus musculus OX=10090 GN=H2bc3 PE=1 SV=3	8	1	1	1	126	13.9	10.32	2.23	1	1
Master Protein	E9PVX6	Mki67	Proliferation marker protein Ki-67 OS=Mus musculus OX=10090 GN=Mki67 PE=1 SV=1	0	1	1	1	3177	350.7	9.72	2.15	1	1
Master Protein	P62267	Rps23	40S ribosomal protein S23 OS=Mus musculus OX=10090 GN=Rps23 PE=1 SV=3	8	1	1	1	143	15.8	10.49	2.12	1	1
Master Protein	Q9CX86	Hnrnpa0	Heterogeneous nuclear ribonucleoprotein A0 OS=Mus musculus OX=10090 GN=Hnrnpa0 PE=1 SV=1	7	1	1	1	305	30.5	9.31	2.11	1	1
Master Protein	Q8K363	Ddx18	ATP-dependent RNA helicase DDX18 OS=Mus musculus OX=10090 GN=Ddx18 PE=1 SV=1	2	1	1	1	660	74.1	9.52	2.11	1	1
Master Protein	Q9QX47	Son	Protein SON OS=Mus musculus OX=10090 GN=Son PE=1 SV=2	0	1	1	1	2444	265.5	5.6	2.1	1	1
Master Protein	P47962	Rpl5	60S ribosomal protein L5 OS=Mus musculus OX=10090 GN=Rpl5 PE=1 SV=3	3	1	1	1	297	34.4	9.77	2.09	1	1
Master Protein	P99024	Tubb5	Tubulin beta-5 chain OS=Mus musculus OX=10090 GN=Tubb5 PE=1 SV=1	3	1	1	1	444	49.6	4.89	2.06	1	1
Master Protein	Q8CI11	Gnl3	Guanine nucleotide-binding protein-like 3 OS=Mus musculus OX=10090 GN=Gnl3 PE=1 SV=2	1	1	1	1	538	60.7	9.11	2.06	1	1
Master Protein	A2BH40	Arid1a	AT-rich interactive domain-containing protein 1A OS=Mus musculus OX=10090 GN=Arid1a PE=1 SV=1	0	1	1	1	2283	241.9	6.68	2.06	1	1
Master Protein	Q9R190	Mta2	Metastasis-associated protein MTA2 OS=Mus musculus OX=10090 GN=Mta2 PE=1 SV=1	2	1	1	1	668	75	9.67	2.04	1	1
Master Protein	Q8BYK6	Ythdf3	YTH domain-containing family protein 3 OS=Mus musculus OX=10090 GN=Ythdf3 PE=1 SV=2	2	1	1	1	585	63.9	9.04	2.03	1	1
Master Protein	Q9CY58	Serbp1	Plasminogen activator inhibitor 1 RNA-binding protein OS=Mus musculus OX=10090 GN=Serbp1 PE=1 SV=2	4	1	1	1	407	44.7	8.54	2.02	1	1
Master Protein	P51881	Slc25a5	ADP/ATP translocase 2 OS=Mus musculus OX=10090 GN=Slc25a5 PE=1 SV=3	4	1	1	1	298	32.9	9.73	2.02	1	1
Master Protein	P07356	Anxa2	Annexin A2 OS=Mus musculus OX=10090 GN=Anxa2 PE=1 SV=2	3	1	1	1	339	38.7	7.69	2.01	1	1
Master Protein	Q9CXW4	Rpl11	60S ribosomal protein L11 OS=Mus musculus OX=10090 GN=Rpl11 PE=1 SV=4	8	1	1	1	178	20.2	9.6	2.01	1	1
Master Protein	Q3U7R1	Esyt1	Extended synaptotagmin-1 OS=Mus musculus OX=10090 GN=Esyt1 PE=1 SV=2	1	1	1	1	1092	121.5	5.95	2	1	1
Master Protein	P35979	Rpl12	60S ribosomal protein L12 OS=Mus musculus OX=10090 GN=Rpl12 PE=1 SV=2	5	1	1	1	165	17.8	9.42	2	1	1
Master Protein	P27659	Rpl3	60S ribosomal protein L3 OS=Mus musculus OX=10090 GN=Rpl3 PE=1 SV=3	3	1	1	1	403	46.1	10.21	1.99	1	1
Master Protein	Q60865	Caprin1	Caprin-1 OS=Mus musculus OX=10090 GN=Caprin1 PE=1 SV=2	2	1	1	1	707	78.1	5.25	1.97	1	1
Master Protein	P14206	Rpsa	40S ribosomal protein SA OS=Mus musculus OX=10090 GN=Rpsa PE=1 SV=4	4	1	1	1	295	32.8	4.87	1.97	1	1
Master Protein	P62082	Rps7	40S ribosomal protein S7 OS=Mus musculus OX=10090 GN=Rps7 PE=2 SV=1	4	1	1	1	194	22.1	10.1	1.94	1	1
Master Protein	Q8VDJ3	Hdlbp	Vigilin OS=Mus musculus OX=10090 GN=Hdlbp PE=1 SV=1	1	1	1	1	1268	141.7	6.87	1.94	1	1
Master Protein	Q8CHY6	Gatad2a	Transcriptional repressor p66 alpha OS=Mus musculus OX=10090 GN=Gatad2a PE=1 SV=2	2	1	1	1	629	67.3	9.89	1.93	1	1
Master Protein	P62889	Rpl30	60S ribosomal protein L30 OS=Mus musculus OX=10090 GN=Rpl30 PE=1 SV=2	10	1	1	1	115	12.8	9.63	1.93	1	1
Master Protein	Q0VBL3	Rbm15	RNA-binding protein 15 OS=Mus musculus OX=10090 GN=Rbm15 PE=1 SV=1	1	1	1	1	962	105.7	10.08	1.93	1	1
Master Protein	P84244	H3-3a	Histone H3.3 OS=Mus musculus OX=10090 GN=H3-3a PE=1 SV=2	5	1	1	1	136	15.3	11.27	1.92	1	1
Master Protein	Q8CG47	Smc4	Structural maintenance of chromosomes protein 4 OS=Mus musculus OX=10090 GN=Smc4 PE=1 SV=1	1	1	1	1	1286	146.8	7.3	1.92	1	1
Master Protein	Q9QXS1	Plec	Plectin OS=Mus musculus OX=10090 GN=Plec PE=1 SV=3	0	1	1	1	4691	533.9	5.96	1.91	1	1
Master Protein	P61358	Rpl27	60S ribosomal protein L27 OS=Mus musculus OX=10090 GN=Rpl27 PE=1 SV=2	6	1	1	1	136	15.8	10.56	1.9	1	1
Master Protein	Q8VDP4	Ccar2	Cell cycle and apoptosis regulator protein 2 OS=Mus musculus OX=10090 GN=Ccar2 PE=1 SV=2	1	1	1	1	922	102.9	5.25	1.9	1	1
Master Protein	P48678	Lmna	Prelamin-A/C OS=Mus musculus OX=10090 GN=Lmna PE=1 SV=2	2	1	1	1	665	74.2	6.98	1.9	1	1
Master Protein	Q3TPE9	Ankmy2	Ankyrin repeat and MYND domain-containing protein 2 OS=Mus musculus OX=10090 GN=Ankmy2 PE=1 SV=1	1	1	1	1	440	48.7	6.67	1.9	1	1

## Sheet: Biotin
Table S5. Protein identification based on LC-MS/MS analysis
Master	Accession	Gene Symbol	Description	Coverage [%]	# Peptides	# PSMs	# Unique Peptides	# AAs	MW [kDa]	calc. pI	Score Sequest HT: Sequest HT	# Peptides (by Search Engine): Sequest HT	# Protein Groups
Master Protein	Q00PI9	Hnrnpul2	Heterogeneous nuclear ribonucleoprotein U-like protein 2 OS=Mus musculus OX=10090 GN=Hnrnpul2 PE=1 SV=2	12	9	11	9	745	84.9	4.89	24.3	9	1
Master Protein	Q8VEK3	Hnrnpu	Heterogeneous nuclear ribonucleoprotein U OS=Mus musculus OX=10090 GN=Hnrnpu PE=1 SV=1	10	8	9	8	800	87.9	6.24	20.99	8	1
Master Protein	P20152	Vim	Vimentin OS=Mus musculus OX=10090 GN=Vim PE=1 SV=3	20	8	8	8	466	53.7	5.12	20.86	8	1
Master Protein	Q8C2Q3	Rbm14	RNA-binding protein 14 OS=Mus musculus OX=10090 GN=Rbm14 PE=1 SV=1	14	7	7	7	669	69.4	9.67	17.75	7	1
Master Protein	Q8VIJ6	Sfpq	Splicing factor, proline- and glutamine-rich OS=Mus musculus OX=10090 GN=Sfpq PE=1 SV=1	12	7	8	6	699	75.4	9.44	21.53	7	1
Master Protein	O88532	Zfr	Zinc finger RNA-binding protein OS=Mus musculus OX=10090 GN=Zfr PE=1 SV=2	7	6	7	6	1074	116.8	9.04	18.17	6	1
Master Protein	Q9JKF1	Iqgap1	Ras GTPase-activating-like protein IQGAP1 OS=Mus musculus OX=10090 GN=Iqgap1 PE=1 SV=2	4	6	7	6	1657	188.6	6.48	16.82	6	1
Master Protein	P62908	Rps3	40S ribosomal protein S3 OS=Mus musculus OX=10090 GN=Rps3 PE=1 SV=1	27	6	6	6	243	26.7	9.66	14.57	6	1
Master Protein	Q61656	Ddx5	Probable ATP-dependent RNA helicase DDX5 OS=Mus musculus OX=10090 GN=Ddx5 PE=1 SV=2	11	6	6	6	614	69.2	8.92	14.4	6	1
Master Protein	Q8BG05	Hnrnpa3	Heterogeneous nuclear ribonucleoprotein A3 OS=Mus musculus OX=10090 GN=Hnrnpa3 PE=1 SV=1	14	5	6	5	379	39.6	9.01	15.62	5	1
Master Protein	P97351	Rps3a	40S ribosomal protein S3a OS=Mus musculus OX=10090 GN=Rps3a PE=1 SV=3	20	5	5	5	264	29.9	9.73	13.05	5	1
Master Protein	P10126	Eef1a1	Elongation factor 1-alpha 1 OS=Mus musculus OX=10090 GN=Eef1a1 PE=1 SV=3	11	5	5	5	462	50.1	9.01	12.79	5	1
Master Protein	P62242	Rps8	40S ribosomal protein S8 OS=Mus musculus OX=10090 GN=Rps8 PE=1 SV=2	25	4	6	4	208	24.2	10.32	17.57	4	1
Master Protein	O70133	Dhx9	ATP-dependent RNA helicase A OS=Mus musculus OX=10090 GN=Dhx9 PE=1 SV=2	4	4	4	4	1380	149.4	6.83	10.78	4	1
Master Protein	Q62167	Ddx3x	ATP-dependent RNA helicase DDX3X OS=Mus musculus OX=10090 GN=Ddx3x PE=1 SV=3	8	4	4	4	662	73.1	7.18	9.74	4	1
Master Protein	P62918	Rpl8	60S ribosomal protein L8 OS=Mus musculus OX=10090 GN=Rpl8 PE=1 SV=2	17	4	4	4	257	28	11.03	9.52	4	1
Master Protein	P62827	Ran	GTP-binding nuclear protein Ran OS=Mus musculus OX=10090 GN=Ran PE=1 SV=3	19	4	4	4	216	24.4	7.49	8.66	4	1
Master Protein	Q60668	Hnrnpd	Heterogeneous nuclear ribonucleoprotein D0 OS=Mus musculus OX=10090 GN=Hnrnpd PE=1 SV=2	16	4	6	3	355	38.3	7.81	16.01	4	1
Master Protein	P35550	Fbl	rRNA 2'-O-methyltransferase fibrillarin OS=Mus musculus OX=10090 GN=Fbl PE=1 SV=2	12	3	3	3	327	34.3	10.24	8.66	3	1
Master Protein	P47911	Rpl6	60S ribosomal protein L6 OS=Mus musculus OX=10090 GN=Rpl6 PE=1 SV=3	12	3	3	3	296	33.5	10.7	8.63	3	1
Master Protein	P12970	Rpl7a	60S ribosomal protein L7a OS=Mus musculus OX=10090 GN=Rpl7a PE=1 SV=2	13	3	3	3	266	30	10.56	7.72	3	1
Master Protein	P62702	Rps4x	40S ribosomal protein S4, X isoform OS=Mus musculus OX=10090 GN=Rps4x PE=1 SV=2	11	3	3	3	263	29.6	10.15	7.7	3	1
Master Protein	Q922K7	Nop2	Probable 28S rRNA (cytosine-C(5))-methyltransferase OS=Mus musculus OX=10090 GN=Nop2 PE=1 SV=1	5	3	3	3	793	86.7	9.22	7.63	3	1
Master Protein	E9Q7G0	Numa1	Nuclear mitotic apparatus protein 1 OS=Mus musculus OX=10090 GN=Numa1 PE=1 SV=1	2	3	3	3	2094	235.5	5.87	7.57	3	1
Master Protein	Q68FD5	Cltc	Clathrin heavy chain 1 OS=Mus musculus OX=10090 GN=Cltc PE=1 SV=3	2	3	3	3	1675	191.4	5.69	7.39	3	1
Master Protein	Q3U0V1	Khsrp	Far upstream element-binding protein 2 OS=Mus musculus OX=10090 GN=Khsrp PE=1 SV=2	5	3	3	3	748	76.7	7.33	7.02	3	1
Master Protein	Q8BP67	Rpl24	60S ribosomal protein L24 OS=Mus musculus OX=10090 GN=Rpl24 PE=1 SV=2	19	3	3	3	157	17.8	11.25	7.01	3	1
Master Protein	P56959	Fus	RNA-binding protein FUS OS=Mus musculus OX=10090 GN=Fus PE=1 SV=1	8	3	3	3	518	52.6	9.36	6.81	3	1
Master Protein	P62751	Rpl23a	60S ribosomal protein L23a OS=Mus musculus OX=10090 GN=Rpl23a PE=1 SV=1	19	3	3	3	156	17.7	10.45	6.62	3	1
Master Protein	Q810A7	Ddx42	ATP-dependent RNA helicase DDX42 OS=Mus musculus OX=10090 GN=Ddx42 PE=1 SV=3	3	3	3	3	929	101.9	6.98	5.86	3	1
Master Protein	D3YXK2	Safb	Scaffold attachment factor B1 OS=Mus musculus OX=10090 GN=Safb PE=1 SV=2	11	9	9	2	937	105	5.35	23.12	9	1
Master Protein	P02535	Krt10	Keratin, type I cytoskeletal 10 OS=Mus musculus OX=10090 GN=Krt10 PE=1 SV=3	7	4	4	2	570	57.7	5.11	9.85	4	1
Master Protein	O88569	Hnrnpa2b1	Heterogeneous nuclear ribonucleoproteins A2/B1 OS=Mus musculus OX=10090 GN=Hnrnpa2b1 PE=1 SV=2	10	4	4	2	353	37.4	8.95	9.73	4	1
Master Protein	P70333	Hnrnph2	Heterogeneous nuclear ribonucleoprotein H2 OS=Mus musculus OX=10090 GN=Hnrnph2 PE=1 SV=1	7	2	2	2	449	49.2	6.3	6.48	2	1
Master Protein	Q99K48	Nono	Non-POU domain-containing octamer-binding protein OS=Mus musculus OX=10090 GN=Nono PE=1 SV=3	6	3	3	2	473	54.5	8.95	6.46	3	1
Master Protein	Q922U2	Krt5	Keratin, type II cytoskeletal 5 OS=Mus musculus OX=10090 GN=Krt5 PE=1 SV=1	5	3	3	2	580	61.7	7.75	6.28	3	1
Master Protein	P04104	Krt1	Keratin, type II cytoskeletal 1 OS=Mus musculus OX=10090 GN=Krt1 PE=1 SV=4	5	3	3	2	637	65.6	8.15	6.22	3	1
Master Protein	O09167	Rpl21	60S ribosomal protein L21 OS=Mus musculus OX=10090 GN=Rpl21 PE=1 SV=3	14	2	2	2	160	18.6	10.49	6.2	2	1
Master Protein	P16110	Lgals3	Galectin-3 OS=Mus musculus OX=10090 GN=Lgals3 PE=1 SV=3	10	2	2	2	264	27.5	8.38	6.09	2	1
Master Protein	P29341	Pabpc1	Polyadenylate-binding protein 1 OS=Mus musculus OX=10090 GN=Pabpc1 PE=1 SV=2	4	2	2	2	636	70.6	9.5	5.98	2	1
Master Protein	P50446	Krt6a	Keratin, type II cytoskeletal 6A OS=Mus musculus OX=10090 GN=Krt6a PE=1 SV=3	5	3	3	2	553	59.3	7.94	5.95	3	1
Master Protein	P07724	Alb	Albumin OS=Mus musculus OX=10090 GN=Alb PE=1 SV=3	4	2	2	2	608	68.6	6.07	5.53	2	1
Master Protein	B2RRE7	Otud4	OTU domain-containing protein 4 OS=Mus musculus OX=10090 GN=Otud4 PE=1 SV=1	3	2	2	2	1107	123	6.76	5.42	2	1
Master Protein	Q9CR57	Rpl14	60S ribosomal protein L14 OS=Mus musculus OX=10090 GN=Rpl14 PE=1 SV=3	12	2	2	2	217	23.5	11.02	5.33	2	1
Master Protein	P98078	Dab2	Disabled homolog 2 OS=Mus musculus OX=10090 GN=Dab2 PE=1 SV=2	3	2	2	2	766	82.3	6.1	5.3	2	1
Master Protein	Q91V41	Rab14	Ras-related protein Rab-14 OS=Mus musculus OX=10090 GN=Rab14 PE=1 SV=3	19	2	2	2	215	23.9	6.21	5.25	2	1
Master Protein	P61358	Rpl27	60S ribosomal protein L27 OS=Mus musculus OX=10090 GN=Rpl27 PE=1 SV=2	21	2	2	2	136	15.8	10.56	5.14	2	1
Master Protein	P60710	Actb	Actin, cytoplasmic 1 OS=Mus musculus OX=10090 GN=Actb PE=1 SV=1	8	2	2	2	375	41.7	5.48	5.12	2	1
Master Protein	P14131	Rps16	40S ribosomal protein S16 OS=Mus musculus OX=10090 GN=Rps16 PE=1 SV=4	16	2	2	2	146	16.4	10.21	4.89	2	1
Master Protein	Q61545	Ewsr1	RNA-binding protein EWS OS=Mus musculus OX=10090 GN=Ewsr1 PE=1 SV=2	4	2	2	2	655	68.4	9.33	4.84	2	1
Master Protein	Q9Z0H1	Wdr46	WD repeat-containing protein 46 OS=Mus musculus OX=10090 GN=Wdr46 PE=2 SV=1	4	2	2	2	622	69	9.77	4.69	2	1
Master Protein	P52480	Pkm	Pyruvate kinase PKM OS=Mus musculus OX=10090 GN=Pkm PE=1 SV=4	5	2	2	2	531	57.8	7.47	4.6	2	1
Master Protein	P62806	H4c1	Histone H4 OS=Mus musculus OX=10090 GN=H4c1 PE=1 SV=2	21	2	2	2	103	11.4	11.36	4.51	2	1
Master Protein	Q7TMK9	Syncrip	Heterogeneous nuclear ribonucleoprotein Q OS=Mus musculus OX=10090 GN=Syncrip PE=1 SV=2	6	2	2	2	623	69.6	8.59	4.48	2	1
Master Protein	P62852	Rps25	40S ribosomal protein S25 OS=Mus musculus OX=10090 GN=Rps25 PE=1 SV=1	9	2	2	2	125	13.7	10.11	4.47	2	1
Master Protein	P05214	Tuba3a	Tubulin alpha-3 chain OS=Mus musculus OX=10090 GN=Tuba3a PE=1 SV=1	5	2	2	2	450	49.9	5.1	4.35	2	1
Master Protein	P70248	Myo1f	Unconventional myosin-If OS=Mus musculus OX=10090 GN=Myo1f PE=1 SV=1	2	2	2	2	1099	125.9	8.92	4.26	2	1
Master Protein	P51881	Slc25a5	ADP/ATP translocase 2 OS=Mus musculus OX=10090 GN=Slc25a5 PE=1 SV=3	7	2	2	2	298	32.9	9.73	4.08	2	1
Master Protein	P16858	Gapdh	Glyceraldehyde-3-phosphate dehydrogenase OS=Mus musculus OX=10090 GN=Gapdh PE=1 SV=2	8	2	2	2	333	35.8	8.25	4.05	2	1
Master Protein	P62717	Rpl18a	60S ribosomal protein L18a OS=Mus musculus OX=10090 GN=Rpl18a PE=1 SV=1	15	2	2	2	176	20.7	10.71	4.02	2	1
Master Protein	P61979	Hnrnpk	Heterogeneous nuclear ribonucleoprotein K OS=Mus musculus OX=10090 GN=Hnrnpk PE=1 SV=1	4	2	2	2	463	50.9	5.54	3.94	2	1
Master Protein	Q80YR5	Safb2	Scaffold attachment factor B2 OS=Mus musculus OX=10090 GN=Safb2 PE=1 SV=2	9	8	8	1	991	111.8	6.38	21.33	8	1
Master Protein	P49312	Hnrnpa1	Heterogeneous nuclear ribonucleoprotein A1 OS=Mus musculus OX=10090 GN=Hnrnpa1 PE=1 SV=2	10	3	3	1	320	34.2	9.23	7.7	3	1
Master Protein	Q3TTY5	Krt2	Keratin, type II cytoskeletal 2 epidermal OS=Mus musculus OX=10090 GN=Krt2 PE=1 SV=1	3	2	3	1	707	70.9	8.06	6.39	2	1
Master Protein	P08730	Krt13	Keratin, type I cytoskeletal 13 OS=Mus musculus OX=10090 GN=Krt13 PE=1 SV=2	5	2	2	1	437	47.7	4.86	4.95	2	1
Master Protein	P11499	Hsp90ab1	Heat shock protein HSP 90-beta OS=Mus musculus OX=10090 GN=Hsp90ab1 PE=1 SV=3	3	2	2	1	724	83.2	5.03	4.56	2	1
Master Protein	Q61781	Krt14	Keratin, type I cytoskeletal 14 OS=Mus musculus OX=10090 GN=Krt14 PE=1 SV=2	5	2	2	1	484	52.8	5.17	4.56	2	1
Master Protein	P08113	Hsp90b1	Endoplasmin OS=Mus musculus OX=10090 GN=Hsp90b1 PE=1 SV=2	3	2	2	1	802	92.4	4.82	4.55	2	1
Master Protein	Q99020	Hnrnpab	Heterogeneous nuclear ribonucleoprotein A/B OS=Mus musculus OX=10090 GN=Hnrnpab PE=1 SV=1	8	2	2	1	285	30.8	7.91	4.5	2	1
Master Protein	P07310	Ckm	Creatine kinase M-type OS=Mus musculus OX=10090 GN=Ckm PE=1 SV=1	7	1	1	1	381	43	7.06	4.23	1	1
Master Protein	Q6A068	Cdc5l	Cell division cycle 5-like protein OS=Mus musculus OX=10090 GN=Cdc5l PE=1 SV=2	1	1	2	1	802	92.1	8.02	4.02	1	1
Master Protein	Q6NZJ6	Eif4g1	Eukaryotic translation initiation factor 4 gamma 1 OS=Mus musculus OX=10090 GN=Eif4g1 PE=1 SV=1	1	1	2	1	1600	176	5.4	3.94	1	1
Master Protein	P11679	Krt8	Keratin, type II cytoskeletal 8 OS=Mus musculus OX=10090 GN=Krt8 PE=1 SV=4	3	2	2	1	490	54.5	5.82	3.82	2	1
Master Protein	Q9CPR4	Rpl17	60S ribosomal protein L17 OS=Mus musculus OX=10090 GN=Rpl17 PE=1 SV=3	6	1	1	1	184	21.4	10.18	3.82	1	1
Master Protein	Q5SS00	Zdbf2	DBF4-type zinc finger-containing protein 2 homolog OS=Mus musculus OX=10090 GN=Zdbf2 PE=2 SV=1	1	1	1	1	2493	273.6	5.22	3.48	1	1
Master Protein	P29351	Ptpn6	Tyrosine-protein phosphatase non-receptor type 6 OS=Mus musculus OX=10090 GN=Ptpn6 PE=1 SV=2	3	1	1	1	595	67.5	7.81	3.31	1	1
Master Protein	Q8C838	Trarg1	Trafficking regulator of GLUT4 1 OS=Mus musculus OX=10090 GN=Trarg1 PE=1 SV=1	14	1	1	1	173	18.7	8	3.31	1	1
Master Protein	P62984	Uba52	Ubiquitin-60S ribosomal protein L40 OS=Mus musculus OX=10090 GN=Uba52 PE=1 SV=2	13	1	1	1	128	14.7	9.83	3.18	1	1
Master Protein	Q60749	Khdrbs1	KH domain-containing, RNA-binding, signal transduction-associated protein 1 OS=Mus musculus OX=10090 GN=Khdrbs1 PE=1 SV=2	3	1	1	1	443	48.3	8.72	3.03	1	1
Master Protein	P62245	Rps15a	40S ribosomal protein S15a OS=Mus musculus OX=10090 GN=Rps15a PE=1 SV=2	11	1	1	1	130	14.8	10.13	2.87	1	1
Master Protein	Q810B6	Ankfy1	Rabankyrin-5 OS=Mus musculus OX=10090 GN=Ankfy1 PE=1 SV=2	1	1	1	1	1169	128.6	5.91	2.86	1	1
Master Protein	Q7TMM9	Tubb2a	Tubulin beta-2A chain OS=Mus musculus OX=10090 GN=Tubb2a PE=1 SV=1	4	1	1	1	445	49.9	4.89	2.84	1	1
Master Protein	Q5SQM0	Eml6	Echinoderm microtubule-associated protein-like 6 OS=Mus musculus OX=10090 GN=Eml6 PE=2 SV=1	1	1	1	1	1958	217.8	7.42	2.82	1	1
Master Protein	Q03265	Atp5f1a	ATP synthase subunit alpha, mitochondrial OS=Mus musculus OX=10090 GN=Atp5f1a PE=1 SV=1	2	1	1	1	553	59.7	9.19	2.81	1	1
Master Protein	Q6IFX2	Krt42	Keratin, type I cytoskeletal 42 OS=Mus musculus OX=10090 GN=Krt42 PE=1 SV=1	3	1	1	1	452	50.1	5.16	2.81	1	1
Master Protein	Q3TEA8	Hp1bp3	Heterochromatin protein 1-binding protein 3 OS=Mus musculus OX=10090 GN=Hp1bp3 PE=1 SV=1	2	1	1	1	554	60.8	9.7	2.74	1	1
Master Protein	P86048	Rpl10l	60S ribosomal protein L10-like OS=Mus musculus OX=10090 GN=Rpl10l PE=2 SV=1	5	1	1	1	214	24.5	10.11	2.74	1	1
Master Protein	Q9CXW4	Rpl11	60S ribosomal protein L11 OS=Mus musculus OX=10090 GN=Rpl11 PE=1 SV=4	8	1	1	1	178	20.2	9.6	2.7	1	1
Master Protein	Q8BKI2	Tnrc6b	Trinucleotide repeat-containing gene 6B protein OS=Mus musculus OX=10090 GN=Tnrc6b PE=1 SV=2	1	1	1	1	1810	191.8	6.3	2.7	1	1
Master Protein	P47963	Rpl13	60S ribosomal protein L13 OS=Mus musculus OX=10090 GN=Rpl13 PE=1 SV=3	6	1	1	1	211	24.3	11.55	2.62	1	1
Master Protein	P61255	Rpl26	60S ribosomal protein L26 OS=Mus musculus OX=10090 GN=Rpl26 PE=1 SV=1	6	1	1	1	145	17.2	10.55	2.61	1	1
Master Protein	P35980	Rpl18	60S ribosomal protein L18 OS=Mus musculus OX=10090 GN=Rpl18 PE=1 SV=3	6	1	1	1	188	21.6	11.78	2.58	1	1
Master Protein	Q9JJ80	Rpf2	Ribosome production factor 2 homolog OS=Mus musculus OX=10090 GN=Rpf2 PE=2 SV=2	4	1	1	1	306	35.3	10.04	2.54	1	1
Master Protein	O08529	Capn2	Calpain-2 catalytic subunit OS=Mus musculus OX=10090 GN=Capn2 PE=1 SV=4	2	1	1	1	700	79.8	4.96	2.51	1	1
Master Protein	Q9Z1X4	Ilf3	Interleukin enhancer-binding factor 3 OS=Mus musculus OX=10090 GN=Ilf3 PE=1 SV=2	1	1	1	1	898	96	8.76	2.5	1	1
Master Protein	P62301	Rps13	40S ribosomal protein S13 OS=Mus musculus OX=10090 GN=Rps13 PE=1 SV=2	9	1	1	1	151	17.2	10.54	2.47	1	1
Master Protein	Q80X50	Ubap2l	Ubiquitin-associated protein 2-like OS=Mus musculus OX=10090 GN=Ubap2l PE=1 SV=1	1	1	1	1	1107	116.7	7.11	2.45	1	1
Master Protein	P60867	Rps20	40S ribosomal protein S20 OS=Mus musculus OX=10090 GN=Rps20 PE=1 SV=1	9	1	1	1	119	13.4	9.94	2.45	1	1
Master Protein	Q99P72	Rtn4	Reticulon-4 OS=Mus musculus OX=10090 GN=Rtn4 PE=1 SV=2	1	1	1	1	1162	126.5	4.54	2.45	1	1
Master Protein	E9PVX6	Mki67	Proliferation marker protein Ki-67 OS=Mus musculus OX=10090 GN=Mki67 PE=1 SV=1	0	1	1	1	3177	350.7	9.72	2.44	1	1
Master Protein	Q8CIE6	Copa	Coatomer subunit alpha OS=Mus musculus OX=10090 GN=Copa PE=1 SV=2	1	1	1	1	1224	138.3	7.65	2.44	1	1
Master Protein	P62281	Rps11	40S ribosomal protein S11 OS=Mus musculus OX=10090 GN=Rps11 PE=1 SV=3	5	1	1	1	158	18.4	10.3	2.43	1	1
Master Protein	Q05144	Rac2	Ras-related C3 botulinum toxin substrate 2 OS=Mus musculus OX=10090 GN=Rac2 PE=1 SV=1	7	1	1	1	192	21.4	7.61	2.43	1	1
Master Protein	Q8BVY0	Rsl1d1	Ribosomal L1 domain-containing protein 1 OS=Mus musculus OX=10090 GN=Rsl1d1 PE=1 SV=1	4	1	1	1	452	50.4	9.98	2.38	1	1
Master Protein	P63017	Hspa8	Heat shock cognate 71 kDa protein OS=Mus musculus OX=10090 GN=Hspa8 PE=1 SV=1	2	1	1	1	646	70.8	5.52	2.38	1	1
Master Protein	O35643	Ap1b1	AP-1 complex subunit beta-1 OS=Mus musculus OX=10090 GN=Ap1b1 PE=1 SV=2	1	1	1	1	943	103.9	5.17	2.33	1	1
Master Protein	P19096	Fasn	Fatty acid synthase OS=Mus musculus OX=10090 GN=Fasn PE=1 SV=2	1	1	1	1	2504	272.3	6.58	2.31	1	1
Master Protein	Q8VC31	Ccdc9	Coiled-coil domain-containing protein 9 OS=Mus musculus OX=10090 GN=Ccdc9 PE=1 SV=1	2	1	1	1	543	61.4	5	2.3	1	1
Master Protein	Q91VI7	Rnh1	Ribonuclease inhibitor OS=Mus musculus OX=10090 GN=Rnh1 PE=1 SV=1	2	1	1	1	456	49.8	4.78	2.27	1	1
Master Protein	Q9WV32	Arpc1b	Actin-related protein 2/3 complex subunit 1B OS=Mus musculus OX=10090 GN=Arpc1b PE=1 SV=4	3	1	1	1	372	41	8.35	2.27	1	1
Master Protein	P14115	Rpl27a	60S ribosomal protein L27a OS=Mus musculus OX=10090 GN=Rpl27a PE=1 SV=5	7	1	1	1	148	16.6	11.12	2.25	1	1
Master Protein	Q91VR2	Atp5f1c	ATP synthase subunit gamma, mitochondrial OS=Mus musculus OX=10090 GN=Atp5f1c PE=1 SV=1	4	1	1	1	298	32.9	9.01	2.24	1	1
Master Protein	Q9JIK5	Ddx21	Nucleolar RNA helicase 2 OS=Mus musculus OX=10090 GN=Ddx21 PE=1 SV=3	1	1	1	1	851	93.5	9.11	2.24	1	1
Master Protein	Q8BYC6	Taok3	Serine/threonine-protein kinase TAO3 OS=Mus musculus OX=10090 GN=Taok3 PE=1 SV=2	1	1	1	1	898	105.3	7.36	2.2	1	1
Master Protein	Q91VE6	Nifk	MKI67 FHA domain-interacting nucleolar phosphoprotein OS=Mus musculus OX=10090 GN=Nifk PE=1 SV=1	4	1	1	1	317	36.2	10.24	2.19	1	1
Master Protein	P47962	Rpl5	60S ribosomal protein L5 OS=Mus musculus OX=10090 GN=Rpl5 PE=1 SV=3	3	1	1	1	297	34.4	9.77	2.19	1	1
Master Protein	P05784	Krt18	Keratin, type I cytoskeletal 18 OS=Mus musculus OX=10090 GN=Krt18 PE=1 SV=5	2	1	1	1	423	47.5	5.33	2.18	1	1
Master Protein	Q8CIH5	Plcg2	1-phosphatidylinositol 4,5-bisphosphate phosphodiesterase gamma-2 OS=Mus musculus OX=10090 GN=Plcg2 PE=1 SV=1	1	1	1	1	1265	147.5	6.77	2.17	1	1
Master Protein	P43274	H1-4	Histone H1.4 OS=Mus musculus OX=10090 GN=H1-4 PE=1 SV=2	5	1	1	1	219	22	11.11	2.15	1	1
Master Protein	Q9D1N9	Mrpl21	39S ribosomal protein L21, mitochondrial OS=Mus musculus OX=10090 GN=Mrpl21 PE=1 SV=1	6	1	1	1	209	23.4	9.99	2.15	1	1
Master Protein	Q8K363	Ddx18	ATP-dependent RNA helicase DDX18 OS=Mus musculus OX=10090 GN=Ddx18 PE=1 SV=1	2	1	1	1	660	74.1	9.52	2.14	1	1
Master Protein	Q80WJ7	Mtdh	Protein LYRIC OS=Mus musculus OX=10090 GN=Mtdh PE=1 SV=1	2	1	1	1	579	63.8	9.33	2.12	1	1
Master Protein	Q9EQU5	Set	Protein SET OS=Mus musculus OX=10090 GN=Set PE=1 SV=1	4	1	1	1	289	33.4	4.32	2.09	1	1
Master Protein	P23116	Eif3a	Eukaryotic translation initiation factor 3 subunit A OS=Mus musculus OX=10090 GN=Eif3a PE=1 SV=5	1	1	1	1	1344	161.8	6.77	2.09	1	1
Master Protein	P62082	Rps7	40S ribosomal protein S7 OS=Mus musculus OX=10090 GN=Rps7 PE=2 SV=1	4	1	1	1	194	22.1	10.1	2.08	1	1
Master Protein	P62754	Rps6	40S ribosomal protein S6 OS=Mus musculus OX=10090 GN=Rps6 PE=1 SV=1	5	1	1	1	249	28.7	10.84	2.07	1	1
Master Protein	Q3U7R1	Esyt1	Extended synaptotagmin-1 OS=Mus musculus OX=10090 GN=Esyt1 PE=1 SV=2	1	1	1	1	1092	121.5	5.95	2.05	1	1
Master Protein	Q7M6Y3	Picalm	Phosphatidylinositol-binding clathrin assembly protein OS=Mus musculus OX=10090 GN=Picalm PE=1 SV=1	1	1	1	1	660	71.5	7.91	2.03	1	1
Master Protein	P35278	Rab5c	Ras-related protein Rab-5C OS=Mus musculus OX=10090 GN=Rab5c PE=1 SV=2	6	1	1	1	216	23.4	8.41	2.02	1	1
Master Protein	Q8BJH1	Zc2hc1a	Zinc finger C2HC domain-containing protein 1A OS=Mus musculus OX=10090 GN=Zc2hc1a PE=1 SV=1	3	1	1	1	324	35.1	9.88	2	1	1
Master Protein	O08585	Clta	Clathrin light chain A OS=Mus musculus OX=10090 GN=Clta PE=1 SV=2	4	1	1	1	235	25.6	4.58	1.99	1	1
Master Protein	P68510	Ywhah	14-3-3 protein eta OS=Mus musculus OX=10090 GN=Ywhah PE=1 SV=2	3	1	1	1	246	28.2	4.89	1.99	1	1
Master Protein	P35700	Prdx1	Peroxiredoxin-1 OS=Mus musculus OX=10090 GN=Prdx1 PE=1 SV=1	5	1	1	1	199	22.2	8.12	1.98	1	1
Master Protein	P62270	Rps18	40S ribosomal protein S18 OS=Mus musculus OX=10090 GN=Rps18 PE=1 SV=3	7	1	1	1	152	17.7	10.99	1.97	1	1
Master Protein	P62267	Rps23	40S ribosomal protein S23 OS=Mus musculus OX=10090 GN=Rps23 PE=1 SV=3	8	1	1	1	143	15.8	10.49	1.97	1	1
Master Protein	P27659	Rpl3	60S ribosomal protein L3 OS=Mus musculus OX=10090 GN=Rpl3 PE=1 SV=3	3	1	1	1	403	46.1	10.21	1.96	1	1
Master Protein	P35979	Rpl12	60S ribosomal protein L12 OS=Mus musculus OX=10090 GN=Rpl12 PE=1 SV=2	5	1	1	1	165	17.8	9.42	1.96	1	1
Master Protein	Q9QUI0	Rhoa	Transforming protein RhoA OS=Mus musculus OX=10090 GN=Rhoa PE=1 SV=1	6	1	1	1	193	21.8	6.1	1.92	1	1
Master Protein	Q5SFM8	Rbm27	RNA-binding protein 27 OS=Mus musculus OX=10090 GN=Rbm27 PE=1 SV=3	1	1	1	1	1060	118.5	9.19	1.92	1	1
Master Protein	P51150	Rab7a	Ras-related protein Rab-7a OS=Mus musculus OX=10090 GN=Rab7a PE=1 SV=2	5	1	1	1	207	23.5	6.7	1.91	1	1
Master Protein	O35972	Mrpl23	39S ribosomal protein L23, mitochondrial OS=Mus musculus OX=10090 GN=Mrpl23 PE=1 SV=1	9	1	1	1	146	17.1	9.76	1.91	1	1
Master Protein	Q60865	Caprin1	Caprin-1 OS=Mus musculus OX=10090 GN=Caprin1 PE=1 SV=2	2	1	1	1	707	78.1	5.25	1.9	1	1
Master Protein	Q61792	Lasp1	LIM and SH3 domain protein 1 OS=Mus musculus OX=10090 GN=Lasp1 PE=1 SV=1	3	1	1	1	263	30	7.05	1.9	1	1
